# Supplementary material for: Description of three new species of Benedictus (Coleoptera, Chrysomelidae, Galerucinae, Alticini) from China, with comments on their biology and modified ethanol traps for collecting flea beetles
Source: Zookeys. 2023 Aug 30;1177:147–65. doi: 10.3897/zookeys.1177.102811 (PMC10483390; doi:10.3897/zookeys.1177.102811)
Supplement: XML Treatment for Benedictus [file zookeys.1177.102811-treatment1.xml]

<!DOCTYPE tp:taxon-treatment
  PUBLIC "-//TaxonX//DTD Taxonomic Treatment Publishing DTD v0 20100105//EN" "tax-treatment-NSO.dtd">
<tp:taxon-treatment xmlns:tp="http://www.plazi.org/taxpub"><tp:treatment-meta><kwd-group><label>Taxon classification</label><kwd>
                <named-content content-type="kingdom">Animalia</named-content>
              </kwd><kwd>
                <named-content content-type="order">Coleoptera</named-content>
              </kwd><kwd>
                <named-content content-type="family">Chrysomelidae</named-content>
              </kwd></kwd-group><mixed-citation publication-type="journal"><person-group><name><surname>Ruan</surname><given-names>Yongying</given-names></name><name><surname>Konstantinov</surname><given-names>Alexander S.</given-names></name><name><surname>Damaška</surname><given-names>Albert F.</given-names></name><name><surname>Zheng</surname><given-names>Lihao</given-names></name><name><surname>Chen</surname><given-names>Jun</given-names></name><name><surname>Meng</surname><given-names>Ziye</given-names></name></person-group><article-title>Description of three new species of <italic><tp:taxon-name><tp:taxon-name-part taxon-name-part-type="genus" reg="Benedictus">Benedictus</tp:taxon-name-part></tp:taxon-name></italic> (<tp:taxon-name><tp:taxon-name-part taxon-name-part-type="order">Coleoptera</tp:taxon-name-part></tp:taxon-name>, <tp:taxon-name><tp:taxon-name-part taxon-name-part-type="family">Chrysomelidae</tp:taxon-name-part></tp:taxon-name>, <tp:taxon-name><tp:taxon-name-part taxon-name-part-type="subfamily">Galerucinae</tp:taxon-name-part></tp:taxon-name>, <tp:taxon-name><tp:taxon-name-part taxon-name-part-type="tribe">Alticini</tp:taxon-name-part></tp:taxon-name>) from China, with comments on their biology and modified ethanol traps for collecting flea beetles</article-title><source>Zookeys</source><day>30</day><month>08</month><year>2023</year><volume>1177</volume><fpage>147</fpage><lpage>165</lpage><pub-id pub-id-type="doi">10.3897/zookeys.1177.102811</pub-id></mixed-citation></tp:treatment-meta><tp:nomenclature><label>Genus</label><tp:taxon-name>
              <object-id xmlns:xlink="http://www.w3.org/1999/xlink" content-type="arpha" xlink:type="simple">8F5B3B5C-8838-5B2F-82E5-0D61A29E1EF9</object-id>
              <tp:taxon-name-part taxon-name-part-type="genus" reg="Benedictus">Benedictus</tp:taxon-name-part>
            </tp:taxon-name><tp:taxon-authority>Scherer, 1969</tp:taxon-authority><tp:nomenclature-citation-list><tp:nomenclature-citation><tp:taxon-name>
                  <tp:taxon-name-part taxon-name-part-type="genus" reg="Benedictus">Benedictus</tp:taxon-name-part>
                </tp:taxon-name><comment>Scherer, 1969: 99. Type species: <tp:taxon-name><tp:taxon-name-part taxon-name-part-type="genus" reg="Benedictus">Benedictus</tp:taxon-name-part><tp:taxon-name-part taxon-name-part-type="species" reg="elisabethae">elisabethae</tp:taxon-name-part></tp:taxon-name> Scherer, 1969, by original designation.</comment></tp:nomenclature-citation><tp:nomenclature-citation><tp:taxon-name>
                  <tp:taxon-name-part taxon-name-part-type="genus" reg="Himalalta">Himalalta</tp:taxon-name-part>
                </tp:taxon-name><comment>Medvedev, 1990: 42. Type species: <tp:taxon-name><tp:taxon-name-part taxon-name-part-type="genus" reg="Himalalta">Himalalta</tp:taxon-name-part><tp:taxon-name-part taxon-name-part-type="species" reg="brevicornis">brevicornis</tp:taxon-name-part></tp:taxon-name> Medvedev, 1990 (= <tp:taxon-name><tp:taxon-name-part taxon-name-part-type="genus" reg="Benedictus">Benedictus</tp:taxon-name-part><tp:taxon-name-part taxon-name-part-type="species" reg="leoi">leoi</tp:taxon-name-part></tp:taxon-name> Scherer, 1989). Synonymised by <xref ref-type="bibr" rid="B15">Sprecher-Uebersax et al. 2009</xref>: 476.</comment></tp:nomenclature-citation></tp:nomenclature-citation-list></tp:nomenclature><tp:treatment-sec sec-type="distribution" id="SECID0ELNAC"><title>Distribution.</title><p>China (Fujian, Guangdong, Hongkong, Sichuan, Yunnan, Tibet), India, Nepal, Thailand, Philippines, Papua New Guinea.</p></tp:treatment-sec><ref-list><ref id="B15"><mixed-citation xmlns:xlink="http://www.w3.org/1999/xlink" xlink:type="simple"><person-group><name name-style="western"><surname>Sprecher-Uebersax</surname><given-names>E</given-names></name><name name-style="western"><surname>Konstantinov</surname><given-names>AS</given-names></name><name name-style="western"><surname>Prathapan</surname><given-names>KD</given-names></name><name name-style="western"><surname>Döberl</surname><given-names>M</given-names></name></person-group> (<year>2009</year>) Revision of the genus <italic><tp:taxon-name><tp:taxon-name-part taxon-name-part-type="genus">Benedictus</tp:taxon-name-part></tp:taxon-name></italic> Scherer (<tp:taxon-name><tp:taxon-name-part taxon-name-part-type="class">Insecta</tp:taxon-name-part></tp:taxon-name>: <tp:taxon-name><tp:taxon-name-part taxon-name-part-type="order">Coleoptera</tp:taxon-name-part></tp:taxon-name>: <tp:taxon-name><tp:taxon-name-part taxon-name-part-type="family">Chrysomelidae</tp:taxon-name-part></tp:taxon-name>: <tp:taxon-name><tp:taxon-name-part taxon-name-part-type="subfamily">Galerucinae</tp:taxon-name-part></tp:taxon-name>). Biodiversitat und Naturausstattung im Himalaya, Bd. III. Verein der Freunde &amp; Foerderer des Naturkundemuseums Erfurt e. V. Fehldruck, Erfurt, 367–406.</mixed-citation></ref></ref-list></tp:taxon-treatment>
