# Supplementary material for: Description of three new species of Benedictus (Coleoptera, Chrysomelidae, Galerucinae, Alticini) from China, with comments on their biology and modified ethanol traps for collecting flea beetles
Source: Zookeys. 2023 Aug 30;1177:147–65. doi: 10.3897/zookeys.1177.102811 (PMC10483390; doi:10.3897/zookeys.1177.102811)
Supplement: XML Treatment for Benedictus fuanensis [file zookeys.1177.102811-treatment2.xml]

<!DOCTYPE tp:taxon-treatment
  PUBLIC "-//TaxonX//DTD Taxonomic Treatment Publishing DTD v0 20100105//EN" "tax-treatment-NSO.dtd">
<tp:taxon-treatment xmlns:tp="http://www.plazi.org/taxpub"><tp:treatment-meta><kwd-group><label>Taxon classification</label><kwd>
                <named-content content-type="kingdom">Animalia</named-content>
              </kwd><kwd>
                <named-content content-type="order">Coleoptera</named-content>
              </kwd><kwd>
                <named-content content-type="family">Chrysomelidae</named-content>
              </kwd></kwd-group><mixed-citation publication-type="journal"><person-group><name><surname>Ruan</surname><given-names>Yongying</given-names></name><name><surname>Konstantinov</surname><given-names>Alexander S.</given-names></name><name><surname>Damaška</surname><given-names>Albert F.</given-names></name><name><surname>Zheng</surname><given-names>Lihao</given-names></name><name><surname>Chen</surname><given-names>Jun</given-names></name><name><surname>Meng</surname><given-names>Ziye</given-names></name></person-group><article-title>Description of three new species of <italic><tp:taxon-name><tp:taxon-name-part taxon-name-part-type="genus" reg="Benedictus">Benedictus</tp:taxon-name-part></tp:taxon-name></italic> (<tp:taxon-name><tp:taxon-name-part taxon-name-part-type="order">Coleoptera</tp:taxon-name-part></tp:taxon-name>, <tp:taxon-name><tp:taxon-name-part taxon-name-part-type="family">Chrysomelidae</tp:taxon-name-part></tp:taxon-name>, <tp:taxon-name><tp:taxon-name-part taxon-name-part-type="subfamily">Galerucinae</tp:taxon-name-part></tp:taxon-name>, <tp:taxon-name><tp:taxon-name-part taxon-name-part-type="tribe">Alticini</tp:taxon-name-part></tp:taxon-name>) from China, with comments on their biology and modified ethanol traps for collecting flea beetles</article-title><source>Zookeys</source><day>30</day><month>08</month><year>2023</year><volume>1177</volume><fpage>147</fpage><lpage>165</lpage><pub-id pub-id-type="doi">10.3897/zookeys.1177.102811</pub-id></mixed-citation></tp:treatment-meta><tp:nomenclature><tp:taxon-name>
              <object-id xmlns:xlink="http://www.w3.org/1999/xlink" content-type="arpha" xlink:type="simple">2026DC66-4CFE-55AE-BFB9-6087EB458498</object-id>
              <tp:taxon-name-part taxon-name-part-type="genus" reg="Benedictus">Benedictus</tp:taxon-name-part>
              <tp:taxon-name-part taxon-name-part-type="species" reg="fuanensis">fuanensis</tp:taxon-name-part>
              <object-id xmlns:xlink="http://www.w3.org/1999/xlink" content-type="zoobank" xlink:type="simple">https://zoobank.org/6F2A1FBE-6CCC-42C0-B2A8-37196C16A07D</object-id>
            </tp:taxon-name><tp:taxon-authority>Ruan &amp; Konstantinov</tp:taxon-authority><tp:taxon-status xmlns:xlink="http://www.w3.org/1999/xlink" xlink:type="simple">sp. nov.</tp:taxon-status><xref ref-type="fig" rid="F1">Figs 1</xref><xref ref-type="fig" rid="F2">, 2</xref><xref ref-type="fig" rid="F3">, 3</xref></tp:nomenclature><tp:treatment-sec sec-type="type material" id="SECID0ETNAE"><title>Type material.</title><p><bold><italic>Holotype</italic></bold>: ♂ (<named-content xmlns:xlink="http://www.w3.org/1999/xlink" content-type="dwc:institutional_code" xlink:title="Plant Protection Research Center, Shenzhen Polytechnic, Shenzhen, Guangdong, China" xlink:href="http://grbio.org/institution/shenzhen-polytechnic" xlink:type="simple">SZPT</named-content>), labels: 1) China, Fujian Prov., Fuan (福安), Shuyang (枢洋), 290 m, <named-content xmlns:xlink="http://www.w3.org/1999/xlink" content-type="dwc:verbatimCoordinates" xlink:type="simple"><named-content content-type="geo-json" specific-use="{&#34;type&#34;:&#34;Point&#34;,&#34;coordinates&#34;:[119.680900,27.157800]}" id="NCID0EGOAE" xlink:type="simple">27.1578°N, 119.6809°E</named-content></named-content>, site1, 25.I–21.II.2021, Leg. Ruan, Ethanol-traps nr. moss; 2) HOLOTYPE <italic><tp:taxon-name><tp:taxon-name-part taxon-name-part-type="genus" reg="Benedictus">Benedictus</tp:taxon-name-part><tp:taxon-name-part taxon-name-part-type="species" reg="fuanensis">fuanensis</tp:taxon-name-part></tp:taxon-name></italic> sp. nov. Des. <xref ref-type="bibr" rid="B12">Ruan et al. 2022</xref>.</p><p><bold><italic>Paratypes</italic></bold> (72 specimens): 21♂16♀ (<named-content xmlns:xlink="http://www.w3.org/1999/xlink" content-type="dwc:institutional_code" xlink:title="Plant Protection Research Center, Shenzhen Polytechnic, Shenzhen, Guangdong, China" xlink:href="http://grbio.org/institution/shenzhen-polytechnic" xlink:type="simple">SZPT</named-content>; some would be transferred to <named-content xmlns:xlink="http://www.w3.org/1999/xlink" content-type="dwc:institutional_code" xlink:title="Institute of Zoology, Chinese Academy of Sciences, Beijing, China" xlink:href="http://grbio.org/institution/institute-zoology-chinese-academy-sciences" xlink:type="simple">IZCAS</named-content>), labels: 1) China, Fujian Prov., Fuan (福安), Shuyang (枢洋), 290 m, <named-content xmlns:xlink="http://www.w3.org/1999/xlink" content-type="dwc:verbatimCoordinates" xlink:type="simple"><named-content content-type="geo-json" specific-use="{&#34;type&#34;:&#34;Point&#34;,&#34;coordinates&#34;:[119.680900,27.157800]}" id="NCID0EOPAE" xlink:type="simple">27.1578°N, 119.6809°E</named-content></named-content>, site1, 25.I–21.II.2021, Leg. Ruan, Ethanol-traps nr. moss; 2) PARATYPE <italic><tp:taxon-name><tp:taxon-name-part taxon-name-part-type="genus" reg="Benedictus">Benedictus</tp:taxon-name-part><tp:taxon-name-part taxon-name-part-type="species" reg="fuanensis">fuanensis</tp:taxon-name-part></tp:taxon-name></italic> sp. nov. Des. <xref ref-type="bibr" rid="B12">Ruan et al. 2022</xref>. • 10♂7♀ (<named-content xmlns:xlink="http://www.w3.org/1999/xlink" content-type="dwc:institutional_code" xlink:title="Plant Protection Research Center, Shenzhen Polytechnic, Shenzhen, Guangdong, China" xlink:href="http://grbio.org/institution/shenzhen-polytechnic" xlink:type="simple">SZPT</named-content>), labels: 1) China, Fujian Prov., Fuan (福安), Shuyang (枢洋), 300 m, <named-content xmlns:xlink="http://www.w3.org/1999/xlink" content-type="dwc:verbatimCoordinates" xlink:type="simple"><named-content content-type="geo-json" specific-use="{&#34;type&#34;:&#34;Point&#34;,&#34;coordinates&#34;:[119.681200,27.157300]}" id="NCID0EKQAE" xlink:type="simple">27.1573°N, 119.6812°E</named-content></named-content>, site2, 25.I–21.II.2021, Leg. Ruan, Ethanol-traps nr. moss; 2) PARATYPE <italic><tp:taxon-name><tp:taxon-name-part taxon-name-part-type="genus" reg="Benedictus">Benedictus</tp:taxon-name-part><tp:taxon-name-part taxon-name-part-type="species" reg="fuanensis">fuanensis</tp:taxon-name-part></tp:taxon-name></italic> sp. nov. Des. <xref ref-type="bibr" rid="B12">Ruan et al. 2022</xref>. • 3♂2♀ (<named-content xmlns:xlink="http://www.w3.org/1999/xlink" content-type="dwc:institutional_code" xlink:title="Plant Protection Research Center, Shenzhen Polytechnic, Shenzhen, Guangdong, China" xlink:href="http://grbio.org/institution/shenzhen-polytechnic" xlink:type="simple">SZPT</named-content>), labels: 1) China, Fujian Prov., Fuan (福安), Shuyang (枢洋), 320 m, <named-content xmlns:xlink="http://www.w3.org/1999/xlink" content-type="dwc:verbatimCoordinates" xlink:type="simple"><named-content content-type="geo-json" specific-use="{&#34;type&#34;:&#34;Point&#34;,&#34;coordinates&#34;:[119.677400,27.159900]}" id="NCID0EGRAE" xlink:type="simple">27.1599°N, 119.6774°E</named-content></named-content> site3, 25.I–21.II.2021, Leg. Ruan, Ethanol-traps nr. moss; 2) PARATYPE <italic><tp:taxon-name><tp:taxon-name-part taxon-name-part-type="genus" reg="Benedictus">Benedictus</tp:taxon-name-part><tp:taxon-name-part taxon-name-part-type="species" reg="fuanensis">fuanensis</tp:taxon-name-part></tp:taxon-name></italic> sp. nov. Des. <xref ref-type="bibr" rid="B12">Ruan et al. 2022</xref>. • 2♂5♀ (<named-content xmlns:xlink="http://www.w3.org/1999/xlink" content-type="dwc:institutional_code" xlink:title="Plant Protection Research Center, Shenzhen Polytechnic, Shenzhen, Guangdong, China" xlink:href="http://grbio.org/institution/shenzhen-polytechnic" xlink:type="simple">SZPT</named-content>), labels: China, Fujian Prov., Fuan (福安), Shuyang (枢洋), 290 m, <named-content xmlns:xlink="http://www.w3.org/1999/xlink" content-type="dwc:verbatimCoordinates" xlink:type="simple"><named-content content-type="geo-json" specific-use="{&#34;type&#34;:&#34;Point&#34;,&#34;coordinates&#34;:[119.676300,27.161100]}" id="NCID0ECSAE" xlink:type="simple">27.1611°N, 119.6763°E</named-content></named-content>, 13-II-2020, Extracted from moss, Leg. Y. Ruan; 2) PARATYPE <italic><tp:taxon-name><tp:taxon-name-part taxon-name-part-type="genus" reg="Benedictus">Benedictus</tp:taxon-name-part><tp:taxon-name-part taxon-name-part-type="species" reg="fuanensis">fuanensis</tp:taxon-name-part></tp:taxon-name></italic> sp. nov. Des. <xref ref-type="bibr" rid="B12">Ruan et al. 2022</xref>. • 1♂ (<named-content xmlns:xlink="http://www.w3.org/1999/xlink" content-type="dwc:institutional_code" xlink:title="Plant Protection Research Center, Shenzhen Polytechnic, Shenzhen, Guangdong, China" xlink:href="http://grbio.org/institution/shenzhen-polytechnic" xlink:type="simple">SZPT</named-content>), labels: China, Fujian Prov., Fuan, Shuyang, 16-VIII-2019, unknown moss, Leg. Y. Ruan; 2) PARATYPE <italic><tp:taxon-name><tp:taxon-name-part taxon-name-part-type="genus" reg="Benedictus">Benedictus</tp:taxon-name-part><tp:taxon-name-part taxon-name-part-type="species" reg="fuanensis">fuanensis</tp:taxon-name-part></tp:taxon-name></italic> sp. nov. Des. <xref ref-type="bibr" rid="B12">Ruan et al. 2022</xref>. • 4♂1♀ (<named-content xmlns:xlink="http://www.w3.org/1999/xlink" content-type="dwc:institutional_code" xlink:title="Plant Protection Research Center, Shenzhen Polytechnic, Shenzhen, Guangdong, China" xlink:href="http://grbio.org/institution/shenzhen-polytechnic" xlink:type="simple">SZPT</named-content>), labels: Guangdong, Shaoguan, Chebaling nature reserve, Luzidong, V.30-VI.4.2021, <named-content xmlns:xlink="http://www.w3.org/1999/xlink" content-type="dwc:verbatimCoordinates" xlink:type="simple"><named-content content-type="geo-json" specific-use="{&#34;type&#34;:&#34;Point&#34;,&#34;coordinates&#34;:[114.175800,24.697900]}" id="NCID0ESTAE" xlink:type="simple">24.6979°N, 114.1758°E</named-content></named-content>, 600 m, Leg. Yongying Ruan; 2) PARATYPE <italic><tp:taxon-name><tp:taxon-name-part taxon-name-part-type="genus" reg="Benedictus">Benedictus</tp:taxon-name-part><tp:taxon-name-part taxon-name-part-type="species" reg="fuanensis">fuanensis</tp:taxon-name-part></tp:taxon-name></italic> sp. nov. Des. <xref ref-type="bibr" rid="B12">Ruan et al. 2022</xref>.</p></tp:treatment-sec><tp:treatment-sec sec-type="diagnosis" id="SECID0EGUAE"><title>Diagnosis.</title><p>This new species may be distinguished from other known species of <italic><tp:taxon-name><tp:taxon-name-part taxon-name-part-type="genus" reg="Benedictus">Benedictus</tp:taxon-name-part></tp:taxon-name></italic> by the following combination of characters: pronotum strongly convex; aedeagus widest at middle in ventral view; two longitudinal impressions present above supracallinal sulci; the facial part of the head strongly elongated; tormae of labrum (Fig. <xref ref-type="fig" rid="F2">2C</xref>) extremely long, ~ 3.5× as long as visible part of labrum.</p><fig id="F1" position="float" orientation="portrait"><object-id xmlns:xlink="http://www.w3.org/1999/xlink" content-type="doi" xlink:type="simple">10.3897/zookeys.1177.102811.figure1</object-id><object-id xmlns:xlink="http://www.w3.org/1999/xlink" content-type="arpha" xlink:type="simple">BDA2BC64-FAB2-520B-BD57-481A6DB080C5</object-id><label>Figure 1.</label><caption><p>Adult morphology of <italic><tp:taxon-name><tp:taxon-name-part taxon-name-part-type="genus" reg="Benedictus">Benedictus</tp:taxon-name-part><tp:taxon-name-part taxon-name-part-type="species" reg="fuanensis">fuanensis</tp:taxon-name-part></tp:taxon-name></italic> sp. nov. <bold>A</bold> holotype, male, dorsal view <bold>B</bold> holotype, male, ventral view <bold>C</bold> median lobe of aedeagus (holotype), ventral and lateral views <bold>D</bold> female (paratype), dorsal view <bold>E</bold> last visible abdominal tergite of female <bold>F</bold> spermatheca <bold>G</bold> vaginal palpi <bold>H</bold> female (paratype), lateral view.</p></caption><graphic xmlns:xlink="http://www.w3.org/1999/xlink" xlink:href="zookeys-1177-147_article-102811__-g001.jpg" position="float" orientation="portrait" xlink:type="simple" id="oo_898740.jpg"><uri content-type="original_file" xlink:type="simple">https://binary.pensoft.net/fig/898740</uri></graphic></fig><fig id="F2" position="float" orientation="portrait"><object-id xmlns:xlink="http://www.w3.org/1999/xlink" content-type="doi" xlink:type="simple">10.3897/zookeys.1177.102811.figure2</object-id><object-id xmlns:xlink="http://www.w3.org/1999/xlink" content-type="arpha" xlink:type="simple">2FF3403B-9DF5-56D7-A765-9FA69C0120CB</object-id><label>Figure 2.</label><caption><p>Adult morphology of <italic><tp:taxon-name><tp:taxon-name-part taxon-name-part-type="genus" reg="Benedictus">Benedictus</tp:taxon-name-part><tp:taxon-name-part taxon-name-part-type="species" reg="fuanensis">fuanensis</tp:taxon-name-part></tp:taxon-name></italic> sp. nov. <bold>A</bold> pronotum, female <bold>B</bold> head, female <bold>C</bold> labrum, showing the extremely long tormae <bold>D</bold> mandible <bold>E</bold> maxilla <bold>F</bold> labium <bold>G</bold> male reproductive system <bold>H</bold> female reproductive system, four eggs are visible <bold>I</bold> immature eggs in the ovary.</p></caption><graphic xmlns:xlink="http://www.w3.org/1999/xlink" xlink:href="zookeys-1177-147_article-102811__-g002.jpg" position="float" orientation="portrait" xlink:type="simple" id="oo_898741.jpg"><uri content-type="original_file" xlink:type="simple">https://binary.pensoft.net/fig/898741</uri></graphic></fig></tp:treatment-sec><tp:treatment-sec sec-type="description" id="SECID0EJXAE"><title>Description.</title><p>Male body length 1.30–1.60 mm, width 0.80–0.90 mm; female body length 1.40–1.70 mm, width 0.90–1.00 mm (measured for all type specimens). Ratio of body length to body width: 1.55–1.78 (measured in one male and one female). Dorsum yellow-brown to chestnut-brown. Venter slightly paler than dorsum. Antennae and legs uniformly pale yellow-brown to yellow-brown. Legs and antennae covered with yellow setae.</p><p><bold><italic>Head</italic>.</bold> Head hypognathous. Vertex smooth, with very shallow reticulation; a few punctures bearing setae present above supraorbital sulci on each side; two short longitudinal impressions present at mesal side of punctures above supracallinal sulci. Antennal calli well delimited, triangular, with flattened surface. Supracallinal and supraorbital sulci deep, forming oblique straight line. Supra-antennal sulcus poorly developed. Facial part of head strongly elongated. Frontal ridge widest between antennal sockets, much narrowed and ridged towards clypeus; each side of frontal ridge concave and looks coarse being covered with minute longitudinal ridges. Fronto-genal ridge present. Labrum with two pairs of setae, deeply emarginate on anterior margin. Mandibles symmetrical, palmate; each mandible with five sharp teeth, mesal side with a membranous lobe bearing dense microtrichia. Tormae of labrum extremely long, ~ 3.5× as long as visible part of labrum. Proportions of antennomere lengths: 100: 56: 45: 33: 47: 42: 54: 53: 56: 58: 87 (measured in one individual).</p><p><bold><italic>Thorax</italic>.</bold> Pronotum strongly convex, ratio of pronotum width (measured at posterior edge) to length: 1.37–1.42 (measured in two males and two females). Pronotum widest at posterior part of anterolateral callosity. Anterolateral callosity well-developed, elongate, and straight, with an anterolateral setiferous pore situated at posterior end. Procoxal cavities open posteriorly. Base of pronotum with deep and transverse antebasal groove, delimited by well-developed longitudinal grooves on each side.</p><p>Elytra strongly convex, humeral calli absent. Elytra with punctures arranged in regular lines. Hind wings absent.</p><p><bold><italic>Legs</italic>.</bold> First male protarsomere larger than that of female. Length of metatibia to first metatarsomere in male: 100: 31.</p><p><bold><italic>Male genitalia</italic>.</bold> Median lobe of aedeagus in ventral view: widest at middle, ventral surface smooth, sides narrowing from middle to apex; apex narrowly rounded, without denticle. Median lobe of aedeagus in lateral view: widest at base, strongly curved ventrad at basal half, apical half nearly straight, with apex very slightly bent ventrad.</p><p><bold><italic>Female genitalia</italic>.</bold> Spermathecal pump cylindrical, very slightly curved, apex broad and rounded; without clear border with receptacle; more or less perpendicular to receptacle. Receptacle of spermatheca cylindrical, gradually narrowed towards spermathecal duct, with sides slightly curved near middle. Spermathecal duct has coils.</p></tp:treatment-sec><tp:treatment-sec sec-type="variation" id="SECID0ESYAE"><title>Variation.</title><p>In the specimens collected from Fujian province, males have a paler colour than females; males vary slightly in body size; females have more or less invariable body size. In the specimens from Guangdong province, males have a deeper colour than females.</p></tp:treatment-sec><tp:treatment-sec sec-type="etymology" id="SECID0EXYAE"><title>Etymology.</title><p>This species is named after the type locality, Fuan city; the name also indicates that the species is sympatric with <italic><tp:taxon-name><tp:taxon-name-part taxon-name-part-type="genus" reg="Cangshanaltica">Cangshanaltica</tp:taxon-name-part><tp:taxon-name-part taxon-name-part-type="species" reg="fuanensis">fuanensis</tp:taxon-name-part></tp:taxon-name></italic><xref ref-type="bibr" rid="B12">Ruan et al. (2022)</xref>. The specific epithet is a noun in apposition.</p></tp:treatment-sec><tp:treatment-sec sec-type="type locality" id="SECID0EMZAE"><title>Type locality.</title><p>Shuyang, Fuan, Fujian Prov., China.</p></tp:treatment-sec><tp:treatment-sec sec-type="distribution" id="SECID0ERZAE"><title>Distribution.</title><p>China (Fujian, Guangdong).</p></tp:treatment-sec><tp:treatment-sec sec-type="host" id="SECID0EWZAE"><title>Host plant.</title><p><italic><tp:taxon-name><tp:taxon-name-part taxon-name-part-type="genus" reg="Benedictus">Benedictus</tp:taxon-name-part><tp:taxon-name-part taxon-name-part-type="species" reg="fuanensis">fuanensis</tp:taxon-name-part></tp:taxon-name></italic> sp. nov. primarily fed on <italic><tp:taxon-name><tp:taxon-name-part taxon-name-part-type="genus" reg="Hypnum">Hypnum</tp:taxon-name-part><tp:taxon-name-part taxon-name-part-type="species" reg="plumaeforme">plumaeforme</tp:taxon-name-part></tp:taxon-name></italic> Wilson (<tp:taxon-name><tp:taxon-name-part taxon-name-part-type="family">Hypnaceae</tp:taxon-name-part></tp:taxon-name>) in the laboratory environment. They were spotted on <italic><tp:taxon-name><tp:taxon-name-part taxon-name-part-type="genus" reg="Hypnum">H.</tp:taxon-name-part><tp:taxon-name-part taxon-name-part-type="species" reg="plumaeforme">plumaeforme</tp:taxon-name-part></tp:taxon-name></italic> at night in the type locality. We found they also feed on <tp:taxon-name><tp:taxon-name-part taxon-name-part-type="genus" reg="Racopilum">Racopilum</tp:taxon-name-part><tp:taxon-name-part taxon-name-part-type="uncertainty-rank">cf.</tp:taxon-name-part><tp:taxon-name-part taxon-name-part-type="species" reg="aristatum">aristatum</tp:taxon-name-part></tp:taxon-name> when there is no <italic><tp:taxon-name><tp:taxon-name-part taxon-name-part-type="genus" reg="Hypnum">H.</tp:taxon-name-part><tp:taxon-name-part taxon-name-part-type="species" reg="plumaeforme">plumaeforme</tp:taxon-name-part></tp:taxon-name></italic> present in the rearing container.</p></tp:treatment-sec><tp:treatment-sec sec-type="biology" id="SECID0E12AE"><title>Biology.</title><p>Forty live individuals were collected by modified ethanol traps (Fig. <xref ref-type="fig" rid="F8">8D, E</xref>) and reared in a plastic container in the laboratory. Rearing methods are the same as those used for <italic><tp:taxon-name><tp:taxon-name-part taxon-name-part-type="genus" reg="Cangshanaltica">Cangshanaltica</tp:taxon-name-part><tp:taxon-name-part taxon-name-part-type="species" reg="fuanensis">fuanensis</tp:taxon-name-part></tp:taxon-name></italic>, follows <xref ref-type="bibr" rid="B11">Ruan et al. (2020)</xref>. Copulation was observed frequently in the lab-reared individuals of <italic><tp:taxon-name><tp:taxon-name-part taxon-name-part-type="genus" reg="Benedictus">B.</tp:taxon-name-part><tp:taxon-name-part taxon-name-part-type="species" reg="fuanensis">fuanensis</tp:taxon-name-part></tp:taxon-name></italic>; in some cases, a single copulation could last for more than 24 hours, with the male constantly staying on the back of the female. The rearing lasted for 46 days; however, no eggs or larvae were found. This means the biological habits of <italic><tp:taxon-name><tp:taxon-name-part taxon-name-part-type="genus" reg="Benedictus">B.</tp:taxon-name-part><tp:taxon-name-part taxon-name-part-type="species" reg="fuanensis">fuanensis</tp:taxon-name-part></tp:taxon-name></italic> may be slightly different from those of <italic><tp:taxon-name><tp:taxon-name-part taxon-name-part-type="genus" reg="Cangshanaltica">Cangshanaltica</tp:taxon-name-part><tp:taxon-name-part taxon-name-part-type="species" reg="fuanensis">fuanensis</tp:taxon-name-part></tp:taxon-name></italic>.</p><p><italic><tp:taxon-name><tp:taxon-name-part taxon-name-part-type="genus" reg="Benedictus">Benedictus</tp:taxon-name-part><tp:taxon-name-part taxon-name-part-type="species" reg="fuanensis">fuanensis</tp:taxon-name-part></tp:taxon-name></italic> sp. nov. and <italic><tp:taxon-name><tp:taxon-name-part taxon-name-part-type="genus" reg="Cangshanaltica">Cangshanaltica</tp:taxon-name-part><tp:taxon-name-part taxon-name-part-type="species" reg="fuanensis">fuanensis</tp:taxon-name-part></tp:taxon-name></italic> were found on the same host plant in the same moss cushion in Fuan, Fujian Province. They are also quite similar in some biological characteristics. For instance, adults of both species were usually discovered on the surface of <italic><tp:taxon-name><tp:taxon-name-part taxon-name-part-type="genus" reg="Hypnum">Hypnum</tp:taxon-name-part><tp:taxon-name-part taxon-name-part-type="species" reg="plumaeforme">plumaeforme</tp:taxon-name-part></tp:taxon-name></italic> Wilson at night with high humidity; they both like to feed on the top of the young shoots of the host plant, so that the ends of young shoots are usually chopped off by beetle feeding, which is destructive to the host plant; the faeces of their larvae and adults mainly consist of undigested fragments of host plant leaf (see Fig. <xref ref-type="fig" rid="F3">3G</xref>). The interaction of the two species in nature is still unknown.</p><p><italic><tp:taxon-name><tp:taxon-name-part taxon-name-part-type="genus" reg="Benedictus">Benedictus</tp:taxon-name-part><tp:taxon-name-part taxon-name-part-type="species" reg="fuanensis">fuanensis</tp:taxon-name-part></tp:taxon-name></italic> sp. nov. also has large eggs, small egg numbers, and fewer ovarioles. These features are similar to those of <italic><tp:taxon-name><tp:taxon-name-part taxon-name-part-type="genus" reg="Cangshanaltica">Cangshanaltica</tp:taxon-name-part><tp:taxon-name-part taxon-name-part-type="species" reg="fuanensis">fuanensis</tp:taxon-name-part></tp:taxon-name></italic>. Based on the dissection of three female specimens, four to six eggs could be found inside a female abdomen. Egg length 0.60–0.62 mm; width 0.25–0.31 mm (measured on two eggs); egg length equals ~ 40% of female body length.</p><p>The jumping ability of two individuals was tested. The horizontal jumping distance ranged from 3.5 cm to 11.7 cm. <italic><tp:taxon-name><tp:taxon-name-part taxon-name-part-type="genus" reg="Benedictus">Benedictus</tp:taxon-name-part><tp:taxon-name-part taxon-name-part-type="species" reg="fuanensis">fuanensis</tp:taxon-name-part></tp:taxon-name></italic> sp. nov. has far less explosive jumps compared to <italic><tp:taxon-name><tp:taxon-name-part taxon-name-part-type="genus" reg="Cangshanaltica">Cangshanaltica</tp:taxon-name-part><tp:taxon-name-part taxon-name-part-type="species" reg="fuanensis">fuanensis</tp:taxon-name-part></tp:taxon-name></italic>.</p><fig id="F3" position="float" orientation="portrait"><object-id xmlns:xlink="http://www.w3.org/1999/xlink" content-type="doi" xlink:type="simple">10.3897/zookeys.1177.102811.figure3</object-id><object-id xmlns:xlink="http://www.w3.org/1999/xlink" content-type="arpha" xlink:type="simple">3A5B9F82-AA56-5E28-A942-26762F31E3B9</object-id><label>Figure 3.</label><caption><p>Biology of <italic><tp:taxon-name><tp:taxon-name-part taxon-name-part-type="genus" reg="Benedictus">Benedictus</tp:taxon-name-part><tp:taxon-name-part taxon-name-part-type="species" reg="fuanensis">fuanensis</tp:taxon-name-part></tp:taxon-name></italic> sp. nov. <bold>A</bold> male <bold>B</bold> female adult feeding on the top of a young shoot of the <italic><tp:taxon-name><tp:taxon-name-part taxon-name-part-type="genus" reg="Hypnum">Hypnum</tp:taxon-name-part><tp:taxon-name-part taxon-name-part-type="species" reg="plumaeforme">plumaeforme</tp:taxon-name-part></tp:taxon-name></italic> Wilson <bold>C</bold> male and female <italic>in copula</italic><bold>D</bold> habitat at the type locality, photographed at night <bold>E</bold> an individual discovered on the host plant at night at the type locality <bold>F</bold> an individual reared in the lab infected by fungi <bold>G</bold> faeces of individuals reared in the lab.</p></caption><graphic xmlns:xlink="http://www.w3.org/1999/xlink" xlink:href="zookeys-1177-147_article-102811__-g003.jpg" position="float" orientation="portrait" xlink:type="simple" id="oo_898742.jpg"><uri content-type="original_file" xlink:type="simple">https://binary.pensoft.net/fig/898742</uri></graphic></fig></tp:treatment-sec><tp:treatment-sec><!--Section generated to contain objects referenced in tp:taxon-treatment.--><fig id="F8" position="float" orientation="portrait"><object-id xmlns:xlink="http://www.w3.org/1999/xlink" content-type="doi" xlink:type="simple">10.3897/zookeys.1177.102811.figure8</object-id><object-id xmlns:xlink="http://www.w3.org/1999/xlink" content-type="arpha" xlink:type="simple">50468EC0-4982-51F3-8196-BB7467F0F4D5</object-id><label>Figure 8.</label><caption><p>Ethanol traps used for collecting leaf litter and moss-inhabiting flea beetles <bold>A–C</bold> regular ethanol traps were placed close to moist moss, liverwort, or leaf litter to collect flea beetles <bold>D, E</bold> modified ethanol trap for collecting living individuals; diagram in inset <bold>E</bold> shows that ethanol-dipped sponge is used as bait, the upper opening of the bowl is sealed by plastic film leaving a narrowing opening for beetles to crawl in, the plastic film forms a slope; when the flea beetles try to escape, they usually crawl upwards and could be trapped by the slope.</p></caption><graphic xmlns:xlink="http://www.w3.org/1999/xlink" xlink:href="zookeys-1177-147_article-102811__-g008.jpg" position="float" orientation="portrait" xlink:type="simple" id="oo_898747.jpg"><uri content-type="original_file" xlink:type="simple">https://binary.pensoft.net/fig/898747</uri></graphic></fig></tp:treatment-sec><ref-list><ref id="B12"><mixed-citation xmlns:xlink="http://www.w3.org/1999/xlink" xlink:type="simple"><person-group><name name-style="western"><surname>Ruan</surname><given-names>Y</given-names></name><name name-style="western"><surname>Konstantinov</surname><given-names>AS</given-names></name><name name-style="western"><surname>Damaška</surname><given-names>AF</given-names></name></person-group> (<year>2022</year>) <article-title>Description of the moss-eating flea beetle <italic><tp:taxon-name><tp:taxon-name-part taxon-name-part-type="genus">Cangshanaltica</tp:taxon-name-part><tp:taxon-name-part taxon-name-part-type="species">fuanensis</tp:taxon-name-part></tp:taxon-name></italic> sp. nov. (<tp:taxon-name><tp:taxon-name-part taxon-name-part-type="order">Coleoptera</tp:taxon-name-part></tp:taxon-name>, <tp:taxon-name><tp:taxon-name-part taxon-name-part-type="family">Chrysomelidae</tp:taxon-name-part></tp:taxon-name>, <tp:taxon-name><tp:taxon-name-part taxon-name-part-type="subfamily">Galerucinae</tp:taxon-name-part></tp:taxon-name>, <tp:taxon-name><tp:taxon-name-part taxon-name-part-type="tribe">Alticini</tp:taxon-name-part></tp:taxon-name>) from China.</article-title><source>Journal of Insect Biodiversity</source><volume>034</volume>: <fpage>028</fpage>–<lpage>032</lpage>. <ext-link xlink:href="10.12976/jib/2022.34.2.1" ext-link-type="doi" xlink:type="simple">https://doi.org/10.12976/jib/2022.34.2.1</ext-link></mixed-citation></ref><ref id="B11"><mixed-citation xmlns:xlink="http://www.w3.org/1999/xlink" xlink:type="simple"><person-group><name name-style="western"><surname>Ruan</surname><given-names>Y</given-names></name><name name-style="western"><surname>Konstantinov</surname><given-names>AS</given-names></name><name name-style="western"><surname>Damaška</surname><given-names>AF</given-names></name></person-group> (<year>2020</year>) <article-title>The biology and immature stages of the moss-eating flea beetle <italic><tp:taxon-name><tp:taxon-name-part taxon-name-part-type="genus">Cangshanaltica</tp:taxon-name-part><tp:taxon-name-part taxon-name-part-type="species">fuanensis</tp:taxon-name-part></tp:taxon-name></italic> sp. nov. (<tp:taxon-name><tp:taxon-name-part taxon-name-part-type="order">Coleoptera</tp:taxon-name-part></tp:taxon-name>, <tp:taxon-name><tp:taxon-name-part taxon-name-part-type="family">Chrysomelidae</tp:taxon-name-part></tp:taxon-name>, <tp:taxon-name><tp:taxon-name-part taxon-name-part-type="subfamily">Galerucinae</tp:taxon-name-part></tp:taxon-name>, <tp:taxon-name><tp:taxon-name-part taxon-name-part-type="tribe">Alticini</tp:taxon-name-part></tp:taxon-name>), with description of a fan-driven high-power Berlese funnel.</article-title><source>Insects</source><volume>11</volume>(<issue>9</issue>): <fpage>1</fpage>–<lpage>27</lpage>. <ext-link xlink:href="10.3390/insects11090571" ext-link-type="doi" xlink:type="simple">https://doi.org/10.3390/insects11090571</ext-link></mixed-citation></ref></ref-list></tp:taxon-treatment>
